# Supplementary material for: Liposomes Loaded with Amaranth Unsaponifiable Matter and Soybean Lunasin Prevented Melanoma Tumor Development Overexpressing Caspase-3 in an In Vivo Model
Source: Pharmaceutics. 2022 Oct 18;14(10):2214. doi: 10.3390/pharmaceutics14102214 (PMC9609684; doi:10.3390/pharmaceutics14102214)
Supplement: Supplementary file 1 [file pharmaceutics-14-02214-s001.zip]

Archive with 1 entries (1 files):
- pharmaceutics-1936058-supplementary.pdf
